# Supplementary material for: The pathway to health in all policies through intersectoral collaboration on the health workforce: a scoping review
Source: Health Policy Plan. 2024 Nov 16;39(Suppl 2):i54–74. doi: 10.1093/heapol/czae046 (PMC11570835; doi:10.1093/heapol/czae046)
Supplement: czae046_Supp [file czae046_supp.zip]

Archive with 1 entries (1 files):
- PRISMA_2020_checklist.docx
